# Supplementary material for: Cropping Systems and Cultural Practices Determine the Rhizoctonia Anastomosis Groups Associated with Brassica spp. in Vietnam
Source: PLoS One. 2014 Nov 5;9(11):e111750. doi: 10.1371/journal.pone.0111750 (PMC4221111; doi:10.1371/journal.pone.0111750)
Supplement: File S2 — Table S2. Curated database of sequences containing representative rDNA-ITS sequences of all known uninucleate, binucleate and multinucleate Rhizoctonia AG and subgroups. (XLSX) [file pone.0111750.s002.xlsx]

## Sheet: Sheet1
from Sharon et al. (2008)
Wcircinata		AB213577	AB213575	AB213594	AB213597	AB213582	AB213581	AJ000195	AB213589
AG-D		AB198695	AB198694	AB198702	AB198698	AB214367	AB198708
AG-I		AB196650	DQ102443
AG-C		AJ242894
AG-H		AB196649	AB196648
AG-C		AB196642	AB290021	AB290020
AG-Ba		AB286930	AF354088
AG-Bo		AB219143	DQ102430
AG-Q		AF354095
AG-Bb		AF354087	AB122144
AG-K		AB196652	AB122145
AG-A		DQ102407	DQ102421	AB196659	AB196663	U19950
AG-G		AB196647	DQ102401
AG-L		AB196653	AF354093
AG-O		AB286937	AF354094
AG-6		AF354104	AY154304	AF153780	AF153782	AF354102	AB000019	AF153788	AF153790	AF153787	AF153785
AG-4		DQ102449	AY154659	AB000007	AY152704	AY154308	AB000006
AG-5		AF354113	AF153778
AG-2-1		AY154317	AB054852	AB054850
AG-2-4		AB054878	AB054880	AB054879
AG-2-3		U57729	U57740	AB054871
AG-2-2 LP		AB054866	AJ238160	AJ238163
AG-2-2 IIIB		AF354116	AJ238166
AG-2-2 IV		AY270014	AJ238164	AB000014
AG-BI		AB054873	AB054875
AG-3		AB000004	AF153774	AB019023	AB019017
AG-11		AY154313	AF153802
AG-8		AF153797	AF354068	AB000011
AG-9		AF354108	AF354065
AG-10		AF354071	AF153800
AG-12		AF153804	AF153805
AG-7		AF354100	AB000003
AG-1IA		AB122133	AY270010
AG-1IC		AB122142	U19951
AG-1IB		AB122139	AF308626
AG-1ID		AB122128	AB122130
AG-Fb		AB219145	AF354081
AG-R_		AJ427407	J-04-2
AG-P		AB286941	AB196655	AAB286939	AB286940	AB196664	AB196665
AG-S		AF354084
AG-Fa		DQ102436	AB219144
AG-E		AF354083	AB290017
UNR1		AF472295	AF472278
UNR2		AF200515	AF200517
AG-N		AB286935
A. rolfsii		AY684917
from Carling (2002)
AG-13		AB275641
from Godoy-Lutz (2008)
AG-1IF		AF308627
AG-1IE		DQ447863
AG-2-2WB		DQ452119	DQ452111	DQ452112	DQ452113	DQ452114
